# Supplementary material for: Genome-Wide Transcriptome Profiling Reveals Genes Associated with Meiotic Drive System of Aedes aegypti
Source: Insects. 2019 Jan 10;10(1):25. doi: 10.3390/insects10010025 (PMC6358845; doi:10.3390/insects10010025)
Supplement: Supplementary file 1 [file insects-10-00025-s001.zip]

Archive with 5 entries (4 files):
- insects-406071-supplementary/
- insects-406071-supplementary/Figure S1.pdf
- insects-406071-supplementary/Table S1.xlsx
- insects-406071-supplementary/Table S2.docx
- insects-406071-supplementary/TableS3.docx
