# Supplementary material for: Genome-Wide Transcriptome Profiling Reveals Genes Associated with Meiotic Drive System of Aedes aegypti
Source: Insects. 2019 Jan 10;10(1):25. doi: 10.3390/insects10010025 (PMC6358845; doi:10.3390/insects10010025)
Supplement: Supplementary file 1 [file insects-10-00025-s001.zip › insects-406071-supplementary/Table S1.xlsx]

## Sheet: Table S1
Gene ID	Fold Change		Cluster	Chromosome: position (Mbp)	Gene description
AAEL001449-RA	0.92	Up-regulated in T37	A	c1: 111.1	LOC5570709 zinc finger protein SNAI2
AAEL004575-RA	0.88	Up-regulated in T37	A	c1: 144.8	LOC5565031 beta-galactosidase							Number of genes per chromosome by cluster
AAEL009308-RA	0.85	Up-regulated in T37	A	c1: 199.8	LOC5571791 WD repeat-containing protein 36							Cluster	Chr 1	Chr 2	Chr 3
AAEL012624-RA	1.51	Up-regulated in T37	A	c1: 27.9	LOC5576569 elongator complex protein 6							A	7	5	8
AAEL014267-RA	1.97	Up-regulated in T37	A	c1: 285.8	LOC5564006 HSPB1-associated protein 1							B	6	11	10
AAEL007464-RA	1.86	Up-regulated in T37	A	c1: 46.3	LOC5569204 zinc finger protein 223							C	5	10	7
AAEL011400-RA	2.02	Up-regulated in T37	A	c1: 75.8	uncharacterized protein LOC5574754							D	7	10	3
AAEL004847-RA	4.15	Up-regulated in T37	A	c2: 114.9	LOC5565546 dopamine N-acetyltransferas							E	3	4	10
AAEL010189-RA	2.49	Up-regulated in T37	A	c2: 150.1	LOC5569019 band 7 protein AAEL010189							F	6	6	11
AAEL014979-RA	2	Up-regulated in T37	A	c2: 155.8, 466.7 & c3: 134.0	uncharacterized proteins multiple?							G	1	11	2
AAEL010335-RA	2.78	Up-regulated in T37	A	c2: 404.0	uncharacterized protein LOC5573245 isoform X1							H	2	6	5
AAEL001199-RA	0.67	Up-regulated in T37	A	c2: 411.5	LOC5569087 mitochondrial ribosome-associated GTPase 2							I	6	23	13
AAEL008026-RA	1.03	Up-regulated in T37	A	c3: 215.8	uncharacterized protein LOC110677844							Total	43	86	69	198
AAEL012691-RA	2.01	Up-regulated in T37	A	c3: 24.1	LOC5576664 sodium-coupled monocarboxylate transporter 1
AAEL004822-RA	2.94	Up-regulated in T37	A	c3: 275.0	not annotated
AAEL014257-RA	2.23	Up-regulated in T37	A	c3: 295.1	LOC5563994 uncharacterized LOC5563994
AAEL013206-RA	1.39	Up-regulated in T37	A	c3: 297.4	LOC5577459 post-GPI attachment to proteins factor 2
AAEL003320-RA	2.22	Up-regulated in T37	A	c3: 340.1	LOC110678310 intraflagellar transport protein 74 homolog
AAEL002497-RA	3.42	Up-regulated in T37	A	c3: 356.9	not annotated
AAEL001039-RA	0.48	Up-regulated in T37	A	c3: 55.5	LOC5579894 metaxin-1 homolog
AAEL000127-RA	0.7	Up-regulated in T37	B	c1: 195.3	LOC5567778 luciferin 4-monooxygenase
AAEL014945-RB	2.57	Up-regulated in T37	B	c1: 213.6	LOC5565705 aprataxin-like protein
AAEL014383-RA	1.87	Up-regulated in T37	B	c1: 23.8	not annotated
AAEL007203-RA	0.87	Up-regulated in T37	B	c1: 267.4 Mbp	LOC5568912 pre-mRNA-splicing factor ISY1 homolog
AAEL001095-RA	1.15	Up-regulated in T37	B	c1: 300.0	LOC5568351 uncharacterized LOC5568351
AAEL000249-RA	2.06	Up-regulated in T37	B	c1: 6.5	LOC5572026 solute carrier family 25 member 35
AAEL014667-RA	2.14	Up-regulated in T37	B	c2: 111.8	LOC5576174 probable chitinase 2
AAEL005674-RA	1.34	Up-regulated in T37	B	c2: 132.1	no metadata
AAEL009290-RA	0.78	Up-regulated in T37	B	c2: 17.5	not annotated
AAEL015021-RA	2.57	Up-regulated in T37	B	c2: 171.3	LOC5571709 lactase-phlorizin hydrolase
AAEL001390-RA	1.14	Up-regulated in T37	B	c2: 205.8	LOC5570331 bifunctional endo-1,4-beta-xylanase XylA
AAEL008664-RA	0.64	Up-regulated in T37	B	c2: 238.7	LOC5570939 protein ABHD4
AAEL007339-RA	5.76	Up-regulated in T37	B	c2: 345.5	LOC5569037 heat shock protein 67B2
AAEL011411-RA	2.1	Up-regulated in T37	B	c2: 364.9	LOC5574766 facilitated trehalose transporter Tret1
AAEL006969-RA	2.38	Up-regulated in T37	B	c2: 398.8	LOC5568621 uncharacterized LOC5568621
AAEL010492-RA	1.78	Up-regulated in T37	B	c2: 446.3	LOC5573446 zinc finger protein 431
AAEL002695-RA	2.29	Up-regulated in T37	B	c2: 466.6	LOC110677227 uncharacterized LOC110677227
AAEL005786-RA	1.52	Up-regulated in T37	B	c3: 114.3	LOC5567032 uncharacterized LOC5567032
AAEL002442-RA	1.98	Up-regulated in T37	B	c3: 127.4	LOC5580151 uncharacterized LOC5580151
AAEL004019-RA	1.96	Up-regulated in T37	B	c3: 166.0	LOC5563989 acetylcholine receptor subunit beta-like 2
AAEL008380-RA	3.17	Up-regulated in T37	B	c3: 224.2	LOC5570579 probable chitinase 10
AAEL004411-RA	1.46	Up-regulated in T37	B	c3: 271.3	LOC5564719 lysine-specific demethylase 8
AAEL012912-RA	0.7	Up-regulated in T37	B	c3: 279.5	LOC5576952 Golgi pH regulator
AAEL012403-RA	2.78	Up-regulated in T37	B	c3: 318.5	LOC5574031 uncharacterized LOC5574031
AAEL011075-RA	3.31	Up-regulated in T37	B	c3: 356.9 & c3: 68.9	not annotated
AAEL000820-RA	1.11	Up-regulated in T37	B	c3: 363.9	LOC5566855 flavin-containing monooxygenase FMO GS-OX-like 6
AAEL010811-RA	1.92	Up-regulated in T37	B	c3: 51.7	not annotated
AAEL015121-RA	5.11	Up-regulated in T37	B	n/a	no hits to chromosome
AAEL010946-RA	1.79	Up-regulated in T37	B	unplaced scaffold (& c3: 167.6)	LOC5574128 ecdysone 20-monooxygenase
AAEL014035-RA	1.21	Up-regulated in T37	C	c1: 143.0 Mbp	LOC5579202 phosphatidylinositide phosphatase SAC2
AAEL008427-RA	1.78	Up-regulated in T37	C	c1: 205.5	LOC5570624 kanadaptin
AAEL013464-RA	1.7	Up-regulated in T37	C	c1: 206.4	LOC5577982 uncharacterized LOC5577982
AAEL012387-RA	1.33	Up-regulated in T37	C	c1: 284.5	LOC5576199 uncharacterized LOC5576199
AAEL003004-RA	1.74	Up-regulated in T37	C	c1: 308.9	LOC5580285 uncharacterized LOC5580285
AAEL011190-RA	1	Up-regulated in T37	C	c2: 105.0	LOC5574509 glycosylphosphatidylinositol anchor biosynthesis protein 11
AAEL015107-RA	0.89	Up-regulated in T37	C	c2: 121.9	LOC5565967 islet cell autoantigen 1
AAEL001175-RA	0.68	Up-regulated in T37	C	c2: 309	LOC5568829 cryptochrome-2
AAEL014795-RA	0.79	Up-regulated in T37	C	c2: 324.4	LOC5578321 uncharacterized protein LOC5578321
AAEL008447-RA	1.86	Up-regulated in T37	C	c2: 328.5	LOC5570628 60S ribosomal protein L18a
AAEL013002-RA	0.65	Up-regulated in T37	C	c2: 349.1	LOC5577107 cyclin-dependent kinase 9
AAEL013939-RA	2.11	Up-regulated in T37	C	c2: 352.2	LOC5578960 mitogen-activated protein kinase ERK-A
AAEL012896-RA	0.79	Up-regulated in T37	C	c2: 365.9	LOC5580320 zinc finger HIT domain-containing protein 1
AAEL010116-RC	0.43	Up-regulated in T37	C	c2: 396.3	LOC5572903 calcium uptake protein 1 homolog, mitochondrial
AAEL001395-RA	0.72	Up-regulated in T37	C	c2: 46	LOC5570529 protein ST7 homolog
AAEL002465-RA	1.25	Up-regulated in T37	C	c2: 78.2	LOC5574826 GPI ethanolamine phosphate transferase 3
AAEL007159-RA	0.6	Up-regulated in T37	C	c3: 190.7	LOC5568847 dolichol kinase
AAEL007295-RA	1.55	Up-regulated in T37	C	c3: 196.9	LOC5568990 uncharacterized LOC5568990
AAEL002846-RA	0.7	Up-regulated in T37	C	c3: 25.5	LOC5576218 inositol polyphosphate multikinase
AAEL007133-RA	3.67	Up-regulated in T37	C	c3: 270.9	LOC5568789 uncharacterized LOC5568789
AAEL008828-RA	1.28	Up-regulated in T37	C	c3: 32.5	LOC5571136 carbonic anhydrase 2
AAEL005592-RA	1.22	Up-regulated in T37	C	c3: 404.2	LOC5566707 zinc finger protein 316
AAEL001016-RA	1.1	Up-regulated in T37	C	c3: 55.3	LOC110680943 zinc finger protein 32-like
AAEL002331-RA	-6.2	Up-regulated in RED	D	c1: 11.9	LOC5574331 mannose-6-phosphate isomerase
AAEL013841-RA	-2.73	Up-regulated in RED	D	c1: 19.1	LOC5578731 parplegin
AAEL010849-RA	-1.79	Up-regulated in RED	D	c1: 20.3	LOC110674367 NTF2-related export protein-like
AAEL002547-RA	-3.03	Up-regulated in RED	D	c1: 226.2	LOC5580205 Dipeptidase
AAEL014032-RA	-2.22	Up-regulated in RED	D	c1: 309.2	UBX homeotic protein ultrabithorax
AAEL003781-RA	-2.63	Up-regulated in RED	D	c1: 44.0	LOC5579016 zinc carboxypeptidase
AAEL003781-RB	-2.75	Up-regulated in RED	D	c1: 44.0	LOC5579016 zinc carboxypeptidase
AAEL013688-RA	-1.3	Up-regulated in RED	D	c2: 111.1	LOC5572764 WD repeat-containing protein 89
AAEL012196-RA	-1.2	Up-regulated in RED	D	c2: 124.2	LOC5575951 O-acetyl-ADP-ribose deacetylase
AAEL014301-RA	-0.85	Up-regulated in RED	D	c2: 231.3	LOC5564083 uncharacterized protein
AAEL014855-RA	-1.03	Up-regulated in RED	D	c2: 234.4	LOC5569108 uncharacterized protein
AAEL001647-RA	-1.24	Up-regulated in RED	D	c2: 297.9	uncharacterized protein
AAEL007044-RA	-1.41	Up-regulated in RED	D	c2: 298.9	LOC5568704 phospholipase A1
AAEL014757-RA	-2.98	Up-regulated in RED	D	c2: 353.7	LOC5565199 uncharacterized protein
AAEL002222-RA	-0.86	Up-regulated in RED	D	c2: 430.8	LOC5573957 uncharacterized protein
AAEL001708-RA	-2.73	Up-regulated in RED	D	c2: 443.3	LOC5572075 uncharacterized protein
AAEL006536-RA	-1.83	Up-regulated in RED	D	c2: 59.2	LOC5568107 uncharacterized protein
AAEL009845-RA	-1.55	Up-regulated in RED	D	c3: 18.9	LOC5579842 uncharacterized protein
AAEL009023-RA	-1.95	Up-regulated in RED	D	c3: 193.1	LOC5571402 rRNA methyltransferase 3, mitochondrial
AAEL000669-RA	-1.02	Up-regulated in RED	D	c3: 395.0	LOC5565425 Protein of unknown function
AAEL007040-RA	3.68	Up-regulated in T37	E	c1: 127.6	LOC5568687 protein lozenge isoform X1 & X2
AAEL010005-RA	0.27	Up-regulated in T37	E	c1: 194.2	LOC5572728 uncharacterized
AAEL007469-RA	0.73	Up-regulated in T37	E	c1: 46.4	LOC5569203 mitotic checkpoint protein BUB3
AAEL006874-RA	1.2	Up-regulated in T37	E	c2: 199.3	LOC5578063 phenoloxidase 2
AAEL001312-RA	1.24	Up-regulated in T37	E	c2: 447.5	LOC5569822 cytochrome P450 9b2
AAEL013955-RA	1.89	Up-regulated in T37	E	c2: 91.5	LOC5578975 protein FAM46C
AAEL014693-RA/AAEL013955	1.91	Up-regulated in T37	E	c2: 91.8	LOC5578975 protein FAM46C, transcript variant X2
AAEL008133-RA	0.49	Up-regulated in T37	E	c3: 108.0	LOC5570158 putative GTP-binding protein 6
AAEL008650-RA	0.97	Up-regulated in T37	E	c3: 172.4	LOC5570882 secernin-1
AAEL011826-RA	1.88	Up-regulated in T37	E	c3: 203.4	LOC5575422 UPF0668 protein C10orf76 homolog
AAEL012989-RA	0.65	Up-regulated in T37	E	c3: 297.2	LOC5577097 nuclear pore complex protein Nup85
AAEL013316-RA	1.01	Up-regulated in T37	E	c3: 33.7	LOC5577681 transmembrane and TPR repeat-containing protein CG5038
AAEL013022-RA	1.04	Up-regulated in T37	E	c3: 334.4	LOC5577124 zinc finger protein 2
AAEL005475-RA	0.52	Up-regulated in T37	E	c3: 383.0	LOC5566543 sentrin-specific protease 8
AAEL003005-RA	0.59	Up-regulated in T37	E	c3: 39.6	LOC5580272 uncharacterized LOC5580272
AAEL001133-RA	1.55	Up-regulated in T37	E	c3: 406.6	LOC5568603 beclin 1-associated autophagy-related key regulator
AAEL013375-RA	2.53	Up-regulated in T37	E	c3: 44.3	LOC5577785 uncharacterized LOC5577785
AAEL004705-RA	-0.88	Up-regulated in RED	F	c1: 118.1	LOC5565273 uncharacterized protein
AAEL001624-RA	-1.23	Up-regulated in RED	F	c1: 138.8	LOC5571481 uncharacterized protein
AAEL007498-RA	-0.61	Up-regulated in RED	F	c1: 216.4	LOC5564088 prolyl 3-hydroxylase sudestada 1
AAEL002814-RA	-1.39	Up-regulated in RED	F	c1: 305.0	LOC5576125 uncharacterized protein
AAEL009250-RA	-1.03	Up-regulated in RED	F	c1: 35.4	LOC5571724 broad-complex core protein isoforms
AAEL007610-RA	-1.37	Up-regulated in RED	F	c1: 42.4	LOC5566555 cation-independent mannose-6-phosphate receptor
AAEL004756-RA	-0.67	Up-regulated in RED	F	c2: 289.2	LOC5565370 general vesicular transport factor p115
AAEL001800-RA	-0.47	Up-regulated in RED	F	c2: 375.3	LOC5572448 hsp70-binding protein 1
AAEL000692-RA	-1.51	Up-regulated in RED	F	c2: 458.7	LOC5565920 DNA replication complex GINS protein PSF1
AAEL007891-RA	-0.62	Up-regulated in RED	F	c2: 473.9	LOC5569771 endoplasmic reticulum lectin 1
AAEL001957-RA	-1.42	Up-regulated in RED	F	c2: 525.7	LOC5573135 nuclear pore complex protein DDB_G0274915
AAEL008513-RA	-0.86	Up-regulated in RED	F	c2: 99.6	LOC5570740 zinc finger CCCH domain-containing protein 18
AAEL014058-RA	-1.27	Up-regulated in RED	F	c3: 147.5	LOC5579222 copper homeostasis protein cutC homolog
AAEL009168-RA	-0.52	Up-regulated in RED	F	c3: 168.3	LOC5571585 protein unc-45 homolog B
AAEL008875-RA	-1.03	Up-regulated in RED	F	c3: 236.7	LOC5571176 GPI mannosyltransferase 1
AAEL009663-RA	-0.68	Up-regulated in RED	F	c3: 269.2	LOC5572223 zinc finger CCHC domain-containing protein 24
AAEL010455-RA	-0.32	Up-regulated in RED	F	c3: 313.6	LOC5573349 WASH complex subunit 1
AAEL006041-RA	-0.42	Up-regulated in RED	F	c3: 315.8	LOC5567351 leucine-rich repeat-containing protein 47
AAEL005139-RA	-1.91	Up-regulated in RED	F	c3: 346.4	LOC5566061 uncharacterized protein
AAEL000844-RA	-0.45	Up-regulated in RED	F	c3: 363.9	LOC5566860 N-terminal Xaa-Pro-Lys N-methyltranserase 1
AAEL002995-RA	-1.55	Up-regulated in RED	F	c3: 38.9	LOC5580264 nicotinamidase
AAEL005573-RA	-0.93	Up-regulated in RED	F	c3: 405.2	LOC5566686 GTPase Era, mitochondrial
AAEL001140-RA	-2.22	Up-regulated in RED	F	c3: 406.3	LOC5568589 mutS protein homolog 4
AAEL000247-RA	-0.96	Up-regulated in RED	G	c1: 6.5	LOC5572025 dynein assembly factor 4, axonemal
AAEL012376-RA	-1.39	Up-regulated in RED	G	c2: 127.5	LOC5576179 protein tramtrack, beta isoform
AAEL001274-RA	-3.34	Up-regulated in RED	G	c2: 153.1 & 235.1	not annotated
AAEL001846-RA	-0.59	Up-regulated in RED	G	c2: 184.5	LOC5572632 carboxypeptidase O
AAEL012019-RA	-0.51	Up-regulated in RED	G	c2: 186.6	LOC5575704 muskelin
AAEL001360-RA	-0.83	Up-regulated in RED	G	c2: 205.7	LOC5570333 coronin-6
AAEL001360-RB	-0.9	Up-regulated in RED	G	c2: 205.7	LOC5570333 coronin-6
AAEL010520-RA	-0.87	Up-regulated in RED	G	c2: 26.0	LOC5573478 nodal modulator 1
AAEL001483-RA	-0.72	Up-regulated in RED	G	c2: 262.6	LOC5570908 START domain-containing protein 10
AAEL004295-RA	-1.01	Up-regulated in RED	G	c2: 293.2	LOC5564502 glucose-6-phosphatase 3
AAEL003684-RA	-0.47	Up-regulated in RED	G	c2: 317.1	LOC5578760 X-ray repair cross-complementing protein 5
AAEL009745-RA	-3.56	Up-regulated in RED	G	c2: 443.6	LOC5572370 nitric oxide synthase
AAEL010200-RA	-2.42	Up-regulated in RED	G	c3: 223.1	LOC5573021 ecto-NOX disulfide-thiol exchanger 2
AAEL011590-RA	-0.47	Up-regulated in RED	G	c3: 315.2	LOC5567360 dynactin subunit 2
AAEL007248-RA	2.28	Up-regulated in T37	H	c1: 223.9	LOC5568967 uncharacterized LOC5568967
AAEL007333-RA/AAEL012490	1.27	Up-regulated in T37	H	c1: 271.9	LOC5576397 E3 ubiquitin-protein ligase RNF19B, transcript variant X3
AAEL014744-RA	1.46	Up-regulated in T37	H	c2: 111.3	LOC5565133 E3 ubiquitin-protein ligase TRAIP
AAEL004192-RA	1.02	Up-regulated in T37	H	c2: 146.9	LOC5564260 protein furry, transcript variant X4; but likely different reading frame than AAEL004192
AAEL009664-RA	1.16	Up-regulated in T37	H	c2: 203.8	LOC5575933 aldehyde dehydrogenase, dimeric NADP-preferring
AAEL004924-RA	1.67	Up-regulated in T37	H	c2: 260.5	LOC5565687 protein disks lost
AAEL013064-RA	0.51	Up-regulated in T37	H	c2: 335.4	LOC5576865 tubulin gamma-1 chain
AAEL012756-RA	0.92	Up-regulated in T37	H	c2: 75.7	not annotated
AAEL011786-RA	1.64	Up-regulated in T37	H	c3: 194.5	LOC5575382 TWiK family of potassium channels protein 7
AAEL006309-RB	1.68	Up-regulated in T37	H	c3: 2.9	LOC5567855 Golgi resident protein GCP60
AAEL005309-RA	1.07	Up-regulated in T37	H	c3: 309.6	LOC5566300 high mobility group protein 20A
AAEL013914-RA	1.22	Up-regulated in T37	H	c3: 309.6	LOC5566300 high mobility group protein 20A
AAEL008349-RA/AAEL013375	3.06	Up-regulated in T37	H	c3: 442.6	LOC5577785 uncharacterized protein isoform X1
AAEL005768-RA	-1.58	Up-regulated in RED	I	c1: 122.0	LOC5567040 uncharacterized protein
AAEL003612-RA	1.95	Up-regulated in T37	I	c1: 235.8	LOC5564684 chorion peroxidase
AAEL015034-RA	-1.31	Up-regulated in RED	I	c1: 29.3	LOC5565989 prostaglandin reductase 1
AAEL012292-RA	-1.99	Up-regulated in RED	I	c1: 60.0	LOCphosphoglycolate phosphatase 1B, chloroplastic
AAEL004528-RA	-1.98	Up-regulated in RED	I	c1: 64.5	LOC5564982 uncharacterized protein
AAEL013681-RA	-1.93	Up-regulated in RED	I	c1: 64.5	LOC5564982 uncharacterized protein
AAEL009443-RA	-1.64	Up-regulated in RED	I	c2: 111.6	LOC5576168 uncharacterized protein
AAEL009226-RA	-0.58	Up-regulated in RED	I	c2: 113.0	not annotated
AAEL014864-RA	-0.68	Up-regulated in RED	I	c2: 15.6	LOC5565512 zinc finger protein 708
AAEL013442-RA	-1.42	Up-regulated in RED	I	c2: 155.9	LOC5577962 uncharacterized protein
AAEL015086-RA	-1.22	Up-regulated in RED	I	c2: 158.3	LOC5571040 uncharacterized protein
AAEL015086-RB	-1.48	Up-regulated in RED	I	c2: 158.3	LOC5571040 uncharacterized protein
AAEL008766-RD	-1.23	Up-regulated in RED	I	c2: 158.4	LOC5571040 uncharacterized protein
AAEL002664-RA	6.11	Up-regulated in T37	I	c2: 174.4	not annotated
AAEL011041-RA	-1.36	Up-regulated in RED	I	c2: 177.7	LOC5568286 uncharacterized protein
AAEL011211-RA	0.76	Up-regulated in T37	I	c2: 195.1	LOC5575608 uncharacterized protein
AAEL001552-RA	1.7	Up-regulated in T37	I	c2: 21.5	LOC5576847 uncharacterized protein
AAEL013971-RA	-0.78	Up-regulated in RED	I	c2: 24.0	LOC5579031 uncharacterized protein
AAEL014899-RA	-1.8	Up-regulated in RED	I	c2: 257.4	LOC5565619 estradiol 17-beta-dehydrogenase 8
AAEL001474-RA	-2.08	Up-regulated in RED	I	c2: 263.0	LOC5570903 thyrostimulin beta-5 subunit
AAEL011294-RA	-1.33	Up-regulated in RED	I	c2: 329.0	not annotated
AAEL008446-RA	-0.78	Up-regulated in RED	I	c2: 329.1	not annotated
AAEL015183-RA	2.12	Up-regulated in T37	I	c2: 339.2	LOC5568493 protein sax-3
AAEL007957-RA	-2.1	Up-regulated in RED	I	c2: 352.3	not annotated
AAEL003931-RA	-0.28	Up-regulated in RED	I	c2: 354.8	LOC5563772 nucleoporin nup124
AAEL013254-RA	1.73	Up-regulated in T37	I	c2: 399.4	LOC5577546 jmjC domain-containing protein 4 homolog
AAEL001288-RA	0.98	Up-regulated in T37	I	c2: 447.5	LOC5569821 cytochrome P450 9e2
AAEL006011-RA	-2.03	Up-regulated in RED	I	c2: 472.6	LOC5567341 serine protease inhibitor dipetalogastin
AAEL001617-RA	1.42	Up-regulated in T37	I	c2: 903.1	AAEL013893 odorant receptor 125
AAEL010647-RA	-1.98	Up-regulated in RED	I	c2: 98.3	LOC5573661 nose resistant to fluoxetine protein 6
AAEL011475-RA	1.1	Up-regulated in T37	I	c3: 142.2	LOC5574876 gonadotropin-releasing hormone receptor
AAEL002117-RA	-1.6	Up-regulated in RED	I	c3: 179.3	LOC5573563 uncharacterized protein
AAEL005842-RA	-0.42	Up-regulated in RED	I	c3: 210.5	LOC5579848 O-acyltransferase like protein
AAEL002613-RA	-0.73	Up-regulated in RED	I	c3: 256.1	LOC5575308 peritrophin-48
AAEL002588-RA	-0.97	Up-regulated in RED	I	c3: 256.2	LOC5575311 protein obstructor-E
AAEL014230-RA	-2.08	Up-regulated in RED	I	c3: 288.0	LOC5563927 pickpocket protein
AAEL013160-RA	-1.85	Up-regulated in RED	I	c3: 303.9	LOC5577310 frizzled
AAEL006093-RA	-1.88	Up-regulated in RED	I	c3: 307.3	LOC5567442 insulin-like growth factor-binding protein complex acid labile subunit
AAEL005299-RA	2.68	Up-regulated in T37	I	c3: 309.4	LOC5566299 fatty acyl-CoA reductase wat
AAEL004942-RB	1.16	Up-regulated in T37	I	c3: 323.1	LOC5565739 ATP-dependent helicase brm
AAEL003429-RA	2.66	Up-regulated in T37	I	c3: 349.7	LOC5578109 uncharacterized protein
AAEL002302-RA	-1.48	Up-regulated in RED	I	c3: 376.1	LOC5574168 mantle protein
AAEL000644-RA	-0.84	Up-regulated in RED	I	c3: 395.0	LOC5565426 mpv17-like protein
AAEL010859-RA	-0.52	Up-regulated in RED	I	unknown	LOC55744008 protein stum
AAEL014517-RA	2.41	Up-regulated in T37	I	unknown	not annotated
AAEL000001-RA	0.46	Up-regulated in T37
AAEL003972-RA	0.52	Up-regulated in T37
AAEL008679-RA	0.27	Up-regulated in T37
AAEL008679-RB	0.66	Up-regulated in T37
AAEL011136-RA	-0.62	Up-regulated in RED
